# Supplementary material for: Angiotensin receptor blockers retard the progression and fibrosis via inhibiting the viability of AGTR1+CAFs in intrahepatic cholangiocarcinoma
Source: Clin Transl Med. 2023 Feb 28;13(3):e1213. doi: 10.1002/ctm2.1213 (PMC9975461; doi:10.1002/ctm2.1213)
Supplement: Supplementary file 1 — Supporting Information [file CTM2-13-e1213-s003.xlsx]

## Sheet: Supplemental File 1
GeneID	Symbol
NM_005347	HSPA5
NM_001353	AKR1C1
NM_002133	HMOX1
NM_001253908	AKR1C3
NM_014330	PPP1R15A
NM_002999	SDC4
NM_000584	CXCL8
NM_014685	HERPUD1
NM_020299	AKR1B10
NM_015714	G0S2
NM_006813	PNRC1
NM_000876	IGF2R
NM_002089	CXCL2
NM_002090	CXCL3
NM_021009	UBC
NM_003670	BHLHE40
NM_020529	NFKBIA
NM_001040619	ATF3
NM_003204	NFE2L1
NM_002198	IRF1
NM_001270508	TNFAIP3
NM_001371220	TNFAIP2
NM_031459	SESN2
NM_019058	DDIT4
NM_002616	PER1
NM_001195056	DDIT3
NM_001323551	ZC3H12A
NM_020733	HEG1
NM_001127223	CD59
NM_031419	NFKBIZ
NM_004906	WTAP
NM_054013	MGAT4B
NM_005080	XBP1
NM_001554	CCN1
NM_001012662	SLC3A2
NM_000104	CYP1B1
NM_001199954	ACTG1
NM_006516	SLC2A1
NM_001675	ATF4
NM_003655	CBX4
NM_030810	TXNDC5
NM_001291549	CDKN1A
NM_004417	DUSP1
NM_001172705	EIF4G2
NM_001316772	GARS1
NM_001001852	PIM3
NM_022740	HIPK2
NM_007040	HNRNPUL1
NM_001193416	DDX3X
NM_002546	TNFRSF11B
NM_012328	DNAJB9
NM_001145412	NFE2L2
NM_001202514	MXD1
NM_004666	VNN1
NM_022748	TNS3
NM_001128850	RRAD
NM_001184717	TIPARP
NM_024830	LPCAT1
NM_021158	TRIB3
NM_001371244	PDIA4
NM_017491	WDR1
NM_001244972	NRP1
NM_201559	FOXO3
NM_001368095	TGOLN2
NM_006079	CITED2
NM_014220	TM4SF1
NM_000201	ICAM1
NM_003565	ULK1
NM_001271608	LASP1
NM_006389	HYOU1
NM_001171623	VEGFA
NM_003898	SYNJ2
NM_032833	PPP1R15B
NM_001256071	RNF213
NM_002993	CXCL6
NM_014417	BBC3
NM_001365479	USP40
NM_005030	PLK1
NM_006904	PRKDC
NM_001252385	TNIP1
NM_002638	PI3
NM_001605	AARS1
NM_005318	H1-0
NM_014331	SLC7A11
NM_001661	ARL4D
NM_001286813	TNFAIP8
NM_001291866	GALNT2
NM_003713	PLPP3
NM_138440	VASN
NM_003821	RIPK2
NM_007118	TRIO
NM_021873	CDC25B
NM_001144769	DST
NM_022735	ACBD3
NM_005801	EIF1
NM_014899	RHOBTB3
NM_004800	TM9SF2
NM_018136	ASPM
NM_001198656	PALM2AKAP2
NM_014585	SLC40A1
NM_003407	ZFP36
NM_019593	GPCPD1
NM_198057	TSC22D3
NM_003234	TFRC
NM_001351346	TPCN1
NM_000392	ABCC2
NM_001430	EPAS1
NM_205842	NCKAP1
NM_001244710	GFPT1
NM_001286679	LARP6
NM_001278387	SLC38A1
NM_004295	TRAF4
NM_002775	HTRA1
NM_001031806	ALDH3A2
NM_016343	CENPF
NM_053056	CCND1
NM_001330437	PTPN11
NM_001351660	SLC39A14
NM_002417	MKI67
NM_001127361	RNF19B
NM_001159677	SYNCRIP
NM_002229	JUNB
NM_022044	SDF2L1
NM_001204240	TBC1D10A
NM_001080470	ZNF697
NM_012248	SEPHS2
NM_181353	ID1
NM_001017368	RFFL
NM_001037283	EIF3B
NM_001289999	NFIL3
NM_017636	TRPM4
NM_001282611	OLFM1
NM_001349451	SETD5
NM_006437	PARP4
NM_001924	GADD45A
NM_002574	PRDX1
NM_012232	CAVIN1
NM_001570	IRAK2
NM_006088	TUBB4B
NM_002507	NGFR
NM_001354844	CCNB1
NM_020307	CCNL1
NM_016297	PCYOX1
NM_001330672	LIMCH1
NM_006931	SLC2A3
NM_194285	SPTY2D1
NM_018685	ANLN
NM_003981	PRC1
NM_001320643	SIK1B
NM_007115	TNFAIP6
NM_001324094	GLCE
NM_001271938	MEGF8
NM_001284341	FKBP9
NM_022908	NT5DC2
NM_033414	ZNF622
NM_213611	SLC25A3
NM_003463	PTP4A1
NM_000271	NPC1
NM_005066	SFPQ
NM_001353004	TPRA1
NM_001352	DBP
NM_002592	PCNA
NM_006572	GNA13
NM_030627	CPEB4
NM_021117	CRY2
NM_032242	PLXNA1
NM_002309	LIF
NM_005573	LMNB1
NM_018304	PRR11
NM_000158	GBE1
NM_014214	IMPA2
NM_014819	PJA2
NM_004281	BAG3
NM_001254	CDC6
NM_024090	ELOVL6
NM_003750	EIF3A
NM_022350	ERAP2
NM_001165931	RRM2
NM_001324309	KLHL21
NM_015205	ATP11A
NM_017905	TMCO3
NM_003474	ADAM12
NM_033397	ITPRIP
NM_001962	EFNA5
NM_020531	APMAP
NM_006509	RELB
NM_173475	DCUN1D3
NM_004055	CAPN5
NM_145804	ABTB2
NM_014445	SERP1
NM_021724	NR1D1
NM_005733	KIF20A
NM_004073	PLK3
NM_018410	HJURP
NM_032812	PLXDC2
NM_001037131	AGAP1
NM_001748	CAPN2
NM_018389	SLC35C1
NM_178815	ARL5B
NM_014783	ARHGAP11A
NM_001330057	ZMYND11
NM_001902	CTH
NM_021019	MYL6
NM_001067	TOP2A
NM_005067	SIAH2
NM_001330272	CELF1
NM_017620	ILF3
NM_014007	ZBTB43
NM_012234	RYBP
NM_152243	CDC42EP1
NM_001270614	DEDD2
NM_001191060	SLC25A22
NM_001288724	NFKB2
NM_172230	SYVN1
NM_012334	MYO10
NM_005245	FAT1
NM_001008397	GPX8
NM_001242854	ARFIP2
NM_005920	MEF2D
NM_145290	ADGRA3
NM_145012	CCNY
NM_152608	SDE2
NM_001162407	CLK1
NM_199129	TMEM189
NM_207380	CCDC9B
NM_001244580	TRRAP
NM_001308363	MAP1S
NM_001324062	MIA3
NM_199054	MKNK2
NM_005902	SMAD3
NM_001278683	AMOTL2
NM_001211	BUB1B
NM_001371302	SH3BP4
NM_001161572	MAFF
NM_004148	NINJ1
NM_001322365	HK1
NM_014630	ZNF592
NM_024111	CHAC1
NM_018975	TERF2IP
NM_001099294	SHISAL1
NM_001001924	MTUS1
NM_001005741	GBA
NM_001351156	BAZ2A
NM_001171818	PPARD
NM_004631	LRP8
NM_001270399	TUBA1A
NM_002107	H3-3A
NM_006010	MANF
NM_001004023	DYRK3
NM_003590	CUL3
NM_005875	EIF1B
NM_005496	SMC4
NM_003842	TNFRSF10B
NM_001037984	SLC38A10
NM_033083	EAF1
NM_000690	ALDH2
NM_021738	SVIL
NM_001618	PARP1
NM_002139	RBMX
NM_001352252	CARS2
NM_001165	BIRC3
NM_019096	GTPBP2
NM_002928	RGS16
NM_014671	UBE3C
NM_003028	SHB
NM_145343	APOL1
NM_020210	SEMA4B
NM_000551	VHL
NM_001171203	UBAP1
NM_001010924	FAM171A1
NM_001367450	ARHGAP21
NM_001324120	CYFIP1
NM_013390	CEMIP2
NM_016426	GTSE1
NM_139055	ADAMTS15
NM_015562	UBXN7
NM_001901	CCN2
NM_001042539	MAZ
NM_003628	PKP4
NM_001130688	HMGB2
NM_032876	AJUBA
NM_001353837	RNF19A
NM_003921	BCL10
NM_003998	NFKB1
NM_001282666	MICAL2
NM_001194997	CARS1
NM_001366134	FAM131A
NM_001314077	PROS1
NM_003480	MFAP5
NM_001317991	FAM214B
NM_020422	TMEM159
NM_001352496	ASNS
NM_014109	ATAD2
NM_033503	BMF
NM_004420	DUSP8
NM_001080424	KDM6B
NM_001308059	STARD4
NM_139248	LIPH
NM_001264573	KIF18B
NM_024523	GCC1
NM_003316	TTC3
NM_181523	PIK3R1
NM_015691	WWC3
NM_012102	RERE
NM_194442	LBR
NM_001367805	KIF23
NM_014686	KIAA0355
NM_001080497	MEGF9
NM_001320036	GRAMD1A
NM_198839	ACACA
NM_001127380	SAA2
NM_001303269	POLR2B
NM_015626	WSB1
NM_194278	ELMSAN1
NM_001135564	HSF2
NM_001042410	ANKZF1
NM_001366019	CDC42BPA
NM_003680	YARS1
NM_002556	OSBP
NM_198433	AURKA
NM_003486	SLC7A5
NM_001104587	SLFN11
NM_002155	HSPA6
NM_003801	GPAA1
NM_001527	HDAC2
NM_001330170	FLOT2
NM_000331	SAA1
NM_001135732	TOM1
NM_007027	TOPBP1
NM_003941	WASL
NM_018060	IARS2
NM_001290114	IDH2
NM_004095	EIF4EBP1
NM_000026	ADSL
NM_144975	SLFN5
NM_004454	ETV5
NM_004593	TRA2B
NM_057158	DUSP4
NM_012118	NOCT
NM_001001396	ATP2B4
NM_006407	ARL6IP5
NM_001318480	SH3TC1
NM_000210	ITGA6
NM_001143676	SGK1
NM_001128304	PLSCR4
NM_001281482	ARFGAP1
NM_024299	PPDPF
NM_005911	MAT2A
NM_003908	EIF2S2
NM_001320446	MORC3
NM_016457	PRKD2
NM_002291	LAMB1
NM_001320820	COQ10B
NM_006734	HIVEP2
NM_001105562	UBE4B
NM_020177	FEM1C
NM_002852	PTX3
NM_001322937	DSE
NM_004556	NFKBIE
NM_005650	TCF20
NM_001543	NDST1
NM_012257	HBP1
NM_004667	HERC2
NM_006023	CDC123
NM_001349528	PXK
NM_001286645	ADD1
NM_001300914	DNAJB1
NM_001081492	KRT80
NM_020746	MAVS
NM_001084	PLOD3
NM_032871	RELT
NM_001859	SLC31A1
NM_016470	OSER1
NM_001206999	CIT
NM_020130	TCIM
NM_005114	HS3ST1
NM_001270422	KCNJ16
NM_002106	H2AZ1
NM_001007245	IFRD1
NM_020182	PMEPA1
NM_024628	SLC12A8
NM_001256574	ENC1
NM_001184751	ZNF408
NM_183353	RLIM
NM_001301317	TUFT1
NM_018948	ERRFI1
NM_001029882	AHDC1
NM_015049	TRAK2
NM_006076	AGFG2
NM_054035	UNC119
NM_002996	CX3CL1
NM_032826	SLC35B4
NM_001265614	SLC25A25
NM_032420	PCDH1
NM_001172895	CAV1
NM_020773	TBC1D14
NM_005544	IRS1
NM_004938	DAPK1
NM_001761	CCNF
NM_001174104	CD14
NM_001363014	AZIN1
NM_001135005	DNAJB5
NM_001287189	ODC1
NM_015042	ZNF609
NM_001142651	NEURL1B
NM_001281297	EDF1
NM_001142393	NEDD9
NM_004900	APOBEC3B
NM_002970	SAT1
NM_001006617	MAPKAP1
NM_006612	KIF1C
NM_152879	DGKD
NM_001329434	NUP205
NM_014865	NCAPD2
NM_002105	H2AX
NM_001271837	RCN2
NM_004864	GDF15
NM_001290048	ATL3
NM_001318339	FNBP4
NM_173595	ANKRD52
NM_001367580	CYTH3
NM_032827	ATOH8
NM_019554	S100A4
NM_020651	PELI1
NM_139283	PPTC7
NM_002794	PSMB2
NM_001105539	ZBTB10
NM_016733	LIMK2
NM_016359	NUSAP1
NM_001198719	RBBP7
NM_002841	PTPRG
NM_005354	JUND
NM_001740	CALB2
NM_004428	EFNA1
NM_001114309	ELF3
NM_001012271	BIRC5
NM_021198	CTDSP1
NM_001329126	DNAJC13
NM_001322882	ABLIM1
NM_032116	KATNAL1
NM_015012	TMEM41B
NM_001347729	PITRM1
NM_025069	ZNF703
NM_018425	PI4K2A
NM_012310	KIF4A
NM_153607	CREBRF
NM_013321	SNX8
NM_001127322	CBX5
NM_004354	CCNG2
NM_014739	BCLAF1
NM_001367287	PGM3
NM_001286712	ACSL1
NM_003597	KLF11
NM_015908	SRRT
NM_018279	TMEM19
NM_005178	BCL3
NM_001321291	USP36
NM_001080412	ZBTB38
NM_004162	RAB5A
NM_015603	CCDC9
NM_001353220	TRIM16L
NM_182663	RASSF5
NM_000046	ARSB
NM_001285486	NEURL3
NM_001634	AMD1
NM_006275	SRSF6
NM_001161779	PDP1
NM_152405	JMY
NM_001329788	ZPLD1
NM_032587	CARD6
NM_004591	CCL20
NM_015360	MTREX
NM_015425	POLR1A
NM_004341	CAD
NM_001349419	KLHL24
NM_014734	SUSD6
NM_133373	PLCD3
NM_015550	OSBPL3
NM_015306	USP24
NM_032127	FAM160A2
NM_058243	BRD4
NM_182565	UBALD2
NM_001304787	APCDD1L
NM_012394	PFDN2
NM_005261	GEM
NM_001001653	MED8
NM_001145312	ETV3
NM_004878	PTGES
NM_001324266	OGFRL1
NM_001320537	SLC37A1
NM_001164281	TRAF3IP2
NM_018984	SSH1
NM_001024383	NAV3
NM_003259	ICAM5
NM_198321	GALNT10
NM_022817	PER2
NM_001321628	FAM126B
NM_014948	UBOX5
NM_020892	DTX2
NM_031220	PITPNM3
NM_005195	CEBPD
NM_001040454	SLC26A6
NM_020205	OTUD7B
NM_001297432	MAEA
NM_022766	CERK
NM_001317012	GZF1
NM_014597	DNTTIP2
NM_024496	IRF2BPL
NM_182919	TICAM1
NM_018266	TMEM39A
NM_001116	ADCY9
NM_001289984	JADE2
NM_018416	FOXJ2
NM_001066	TNFRSF1B
NM_080670	SLC35A4
NM_001369385	NAP1L4
NM_138959	VANGL1
NM_001130028	CLK3
NM_031412	GABARAPL1
NM_001326330	CELF2
NM_145214	TRIM11
NM_001348	DAPK3
NM_006449	CDC42EP3
NM_001248008	SKIL
NM_001032282	KLF10
NM_203437	AFTPH
NM_001114120	DEPDC1
NM_004075	CRY1
NM_001308295	NMT2
NM_021977	SLC22A3
NM_174907	PPP4R2
NM_001300860	DDX46
NM_014755	SERTAD2
NM_004687	MTMR4
NM_198531	ATP9B
NM_001166208	SYNPO
NM_020343	RALGAPA2
NM_001034841	ITPRIPL2
NM_022066	UBE2O
NM_003311	PHLDA2
NM_001367875	TMTC1
NM_001204803	ANO6
NM_030915	LBH
NM_007192	SUPT16H
NM_002940	ABCE1
NM_007111	TFDP1
NM_024927	PLEKHH3
NM_001198903	YY1AP1
NM_138434	ZBED6CL
NM_001688	ATP5PB
NM_020928	ZSWIM6
NM_001080479	ARHGEF28
NM_001281773	ZMYND8
NM_152716	PATL1
NM_001730	KLF5
NM_006875	PIM2
NM_001082578	RBFOX2
NM_020706	SCAF4
NM_001363879	TMF1
NM_001135647	FAM53C
NM_001322437	HNRNPH3
NM_213589	RAPH1
NM_001206	KLF9
NM_002858	ABCD3
NM_016530	RAB8B
NM_014643	ZNF516
NM_032413	C15orf48
NM_017694	MFSD6
NM_020857	VPS18
NM_006322	TUBGCP3
NM_015261	NCAPD3
NM_001423	EMP1
NM_016395	HACD3
NM_181847	AMIGO2
NM_001198851	FOXJ3
NM_000297	PKD2
NM_001262	CDKN2C
NM_014872	ZBTB5
NM_198077	C1orf52
NM_016262	TUBE1
NM_001198956	DCAF6
NM_004251	RAB9A
NM_001135599	TGFB2
NM_001006610	SIAH1
NM_019619	PARD3
NM_021934	ATG101
NM_001876	CPT1A
NM_001145513	SCRN1
NM_001126103	RACGAP1
NM_031417	MARK4
NM_001007561	IRGQ
NM_016235	GPRC5B
NM_001371457	MGAT5
NM_203327	SLC23A2
NM_015001	SPEN
NM_021090	MTMR3
NM_004523	KIF11
NM_001128626	SPIRE1
NM_014246	CELSR1
NM_014570	ARFGAP3
NM_032673	PCGF1
NM_015191	SIK2
NM_032088	PCDHGA8
NM_004961	GABRE
NM_001317381	HSPA4L
NM_001308116	PHC3
NM_030919	FAM83D
NM_018086	FIGN
NM_001130020	ATP6V0A1
NM_001304499	FOPNL
NM_001292025	CUEDC1
NM_018303	EXOC2
NM_001347916	BMP4
NM_001355120	RPA1
NM_013368	SERTAD3
NM_001145373	OTUD1
NM_020830	WDFY1
NM_020184	CNNM4
NM_001010851	ZNF766
NM_001127401	YPEL5
NM_001361189	ZUP1
NM_005647	TBL1X
NM_005078	TLE3
NM_001100619	CABLES1
NM_001281933	NCAPG2
NM_001806	CEBPG
NM_134260	RORA
NM_018994	FBXO42
NM_152407	GRPEL2
NM_000784	CYP27A1
NM_001366261	GPRC5C
NM_001323555	EFR3A
NM_001024847	TGFBR2
NM_016474	CCDC174
NM_012343	NNT
NM_001885	CRYAB
NM_001193268	EML2
NM_001038707	CDC42SE1
NM_199334	THRA
NM_001348149	NCOA5
NM_015139	SLC35D1
NM_001363686	HBS1L
NM_148887	MRPL10
NM_001198801	EIF4G3
NM_001362753	SNX10
NM_005658	TRAF1
NM_016217	HECA
NM_001318066	SEC24D
NM_014503	UTP20
NM_001005404	YPEL2
NM_001802	CDR2
NM_000963	PTGS2
NM_001326416	PISD
NM_005732	RAD50
NM_006461	SPAG5
NM_181079	IL21R
NM_001300958	BSDC1
NM_000891	KCNJ2
NM_001146276	NCEH1
NM_152277	UBTD2
NM_001035512	SDHC
NM_001240	CCNT1
NM_031848	PCDHA6
NM_001261	CDK9
NM_030648	SETD7
NM_003038	SLC1A4
NM_199344	SFT2D2
NM_020699	GATAD2B
NM_207627	ABCG1
NM_001287591	SLC50A1
NM_139314	ANGPTL4
NM_002608	PDGFB
NM_021994	ZNF277
NM_002463	MX2
NM_198557	RBM43
NM_001290223	DOCK1
NM_001040653	ZXDC
NM_015853	UBXN1
NM_018131	CEP55
NM_001367561	DOCK7
NM_139126	PPIL4
NM_001281723	BTD
NM_003580	NSMAF
NM_152558	IQCE
NM_001362873	PPARA
NM_002737	PRKCA
NM_025194	ITPKC
NM_000346	SOX9
NM_001366004	ADGRL2
NM_001367468	AMBRA1
NM_014875	KIF14
NM_001349277	ANKRD28
NM_023015	INTS3
NM_001322253	RAD54L2
NM_001046	SLC12A2
NM_001304763	ZNF687
NM_004286	GTPBP1
NM_144631	ZNF513
NM_017873	ASB6
NM_015500	C2CD2
NM_014487	ZNF330
NM_001160033	SGO2
NM_001003694	BRPF1
NM_139159	DPP9
NM_006699	MAN1A2
NM_001319196	S100A8
NM_033480	FBXO9
NM_004549	NDUFC2
NM_030809	CSRNP2
NM_024779	PIP4K2C
NM_001174129	SLC11A2
NM_001367721	CASK
NM_212550	BLOC1S3
NM_152594	SPRED1
NM_001905	CTPS1
NM_013235	DROSHA
NM_004738	VAPB
NM_207322	C2CD4A
NM_058229	FBXO32
NM_001081461	JMJD6
NM_012406	PRDM4
NM_080605	B3GALT6
NM_001369780	LIN37
NM_004603	STX1A
NM_001190241	IFT80
NM_012291	ESPL1
NM_031288	INO80B
NM_016558	SCAND1
NM_003955	SOCS3
NM_001037171	ACOT9
NM_001112736	TASOR
NM_004580	RAB27A
NM_022149	MAGEF1
NM_006901	MYO9A
NM_001242581	RIN2
NM_003824	FADD
NM_001329642	SPDL1
NM_018356	C5orf22
NM_024831	TGS1
NM_001317100	DNAJB4
NM_024955	FOXRED2
NM_005113	GOLGA5
NM_001366498	FAM193B
NM_007162	TFEB
NM_022455	NSD1
NM_018361	AGPAT5
NM_001308054	PCK2
NM_002714	PPP1R10
NM_000259	MYO5A
NM_182641	BPTF
NM_001267578	TOR1AIP1
NM_007076	FICD
NM_001282695	FAM107B
NM_001037163	FAM220A
NM_001033081	MYCL
NM_002497	NEK2
NM_014846	WASHC5
NM_001281471	PPIP5K2
NM_001320731	ZBTB21
NM_030955	ADAMTS12
NM_033260	FOXQ1
NM_017617	NOTCH1
NM_181715	CRTC2
NM_015296	DOCK9
NM_001324462	DIO2
NM_021229	NTN4
NM_198282	STING1
NM_173174	PTK2B
NM_002223	ITPR2
NM_001093	ACACB
NM_018137	PRMT6
NM_001278689	EOGT
NM_022480	KLHL25
NM_001031835	PHKB
NM_020310	MNT
NM_001365480	CCDC88A
NM_181801	UBE2C
NM_002093	GSK3B
NM_006455	P3H4
NM_002982	CCL2
NM_020362	PITHD1
NM_001349263	TMCC1
NM_004964	HDAC1
NM_005860	FSTL3
NM_001136493	MFSD2A
NM_001278497	ADORA2A
NM_001271769	AP3B1
NM_001161661	WWC1
NM_001369697	FAM180A
NM_020675	SPC25
NM_001098634	RBM47
NM_015117	ZC3H3
NM_001204	BMPR2
NM_032227	TMEM164
NM_001286807	SLC25A30
NM_004882	CIR1
NM_001197237	BTN2A2
NM_001256798	NOL4L
NM_005358	LMO7
NM_018178	GOLPH3L
NM_153812	PHF13
NM_003724	JRK
NM_014935	PLEKHA6
NM_020734	RIMKLB
NM_001042388	PPP4R1
NM_001290083	ZNF627
NM_014363	SACS
NM_001531	MR1
NM_001317034	DPM1
NM_003796	URI1
NM_017754	UHRF1BP1
NM_001320240	RANBP10
NM_001282405	NRBF2
NM_001286403	CIITA
NM_001015880	PAPSS2
NM_006353	HMGN4
NM_000161	GCH1
NM_177963	SYT12
NM_001127715	STXBP5
NM_145055	C18orf25
NM_001349740	SLC36A1
NM_005346	HSPA1B
NM_024577	SH3TC2
NM_002031	FRK
NM_182597	LSMEM1
NM_001243186	PIM1
NM_014743	KIAA0232
NM_152727	CPNE2
NM_014699	ZNF646
NM_005845	ABCC4
NM_052897	MBD6
NM_005094	SLC27A4
NM_014506	TOR1B
NM_015247	CYLD
NM_022768	RBM15
NM_001286554	USP49
NM_003074	SMARCC1
NM_001204410	SEC14L1
NM_018122	DARS2
NM_014235	UBL4A
NM_014602	PIK3R4
NM_001284206	DCAF5
NM_145176	SLC2A12
NM_016497	MRPL51
NM_023012	RSRC2
NM_012421	RLF
NM_001129891	INSYN2B
NM_001256864	DNAJC6
NM_001163280	HTATSF1
NM_022453	RNF25
NM_001297656	KIF2C
NM_000112	SLC26A2
NM_001243974	PPP3CC
NM_182760	SUMF1
NM_001291415	KDM6A
NM_014952	BAHD1
NM_002965	S100A9
NM_018343	RIOK2
NM_005872	BCAS2
NM_001004106	GRK6
NM_017802	DNAAF5
NM_004831	MED26
NM_058172	ANTXR2
NM_014177	TIMM21
NM_018988	GFOD1
NM_000051	ATM
NM_001289121	ZCCHC7
NM_001323585	SUPV3L1
NM_001290050	UHRF1
NM_019606	MEPCE
NM_020761	RPTOR
NM_001329933	PDP2
NM_024116	TAF1D
NM_001946	DUSP6
NM_001143906	TRAFD1
NM_015380	SAMM50
NM_000864	HTR1D
NM_004460	FAP
NM_001312909	FAM111A
NM_001031700	GASK1B
NM_004818	DDX23
NM_007021	DEPP1
NM_130837	OPA1
NM_000089	COL1A2
NM_016418	NF2
NM_018714	COG1
NM_001656	TRIM23
NM_000164	GIPR
NM_172037	RDH10
NM_022830	TUT1
NM_001168342	TTC39B
NM_003810	TNFSF10
NM_001371116	FHDC1
NM_004701	CCNB2
NM_016603	FAM13B
NM_001010883	FAM102B
NM_019091	PLEKHA3
NM_001256875	CDCA8
NM_032656	DHX37
NM_014344	FJX1
NM_001134438	PHLDB2
NM_181718	ASPHD1
NM_003483	HMGA2
NM_001080472	FITM2
NM_002505	NFYA
NM_001329128	IFNGR2
NM_031219	HDHD3
NM_002583	PAWR
NM_002408	MGAT2
NM_001244666	STX5
NM_178508	SMIM29
NM_001365412	MRTFB
NM_001265588	ZNF267
NM_018140	CEP72
NM_017585	SLC2A6
NM_001350530	MIER1
NM_012137	DDAH1
NM_001424	EMP2
NM_004584	RAD9A
NM_001319655	OSBPL8
NM_005493	RANBP9
NM_018207	TRIM62
NM_144697	CIART
NM_015319	TNS2
NM_001145453	GFRA1
NM_015420	DCAF13
NM_004041	ARRB1
NM_001008392	CTDSPL
NM_001366467	MECOM
NM_002499	NEO1
NM_006887	ZFP36L2
NM_007014	WWP2
NM_015057	MYCBP2
NM_015353	KCTD2
NM_032552	DAB2IP
NM_005819	STX6
NM_001350593	TRMT11
NM_153366	SVEP1
NM_020762	SRGAP1
NM_001303530	TUBB6
NM_001278119	ZKSCAN8
NM_173680	ZNF775
NM_017553	INO80
NM_003390	WEE1
NM_001267550	TTN
NM_001286398	RNF217
NM_013296	GPSM2
NM_001142684	ZMYM5
NM_001329495	EMC2
NM_001745	CAMLG
NM_001366218	DLG1
NM_005741	ZNF263
NM_001320559	CSRNP1
NM_005663	NELFA
NM_033026	PCLO
NM_006703	NUDT3
NM_152245	CPT1B
NM_015397	DCAF12
NM_001318893	ZNF184
NM_001291813	SLC25A29
NM_032172	USP42
NM_001320032	ABCC5
NM_013324	CISH
NM_022720	DGCR8
NM_001134655	ZNF213
NM_001369880	AGPAT3
NM_001025579	NDEL1
NM_012242	DKK1
NM_006285	TESK1
NM_019605	SERTAD4
NM_001197247	BTN3A2
NM_173582	PGM2L1
NM_178123	SESTD1
NM_015168	ZC3H4
NM_001330519	ZNF574
NM_001350134	ZNF654
NM_014153	ZC3H7A
NM_001145860	POP1
NM_001164496	CFAP44
NM_021005	NR2F2
NM_000028	AGL
NM_003979	GPRC5A
NM_012096	APPL1
NM_001993	F3
NM_022140	EPB41L4A
NM_001256054	C9orf72
NM_001130009	GEN1
NM_001128616	ARHGEF3
NM_002192	INHBA
NM_182852	CCNB1IP1
NM_001363227	HGSNAT
NM_152372	MYOM3
NM_017594	DIRAS2
NM_016238	ANAPC7
NM_001001664	SPOPL
NM_017938	TMEM255A
NM_173552	DIPK2A
NM_001350561	TJAP1
NM_000247	MICA
NM_030815	PDRG1
NM_024646	ZYG11B
NM_005189	CBX2
NM_138704	NSMCE3
NM_033624	FBXO21
NM_001363729	SAMHD1
NM_178009	DGKH
NM_004721	MAP3K13
NM_001323044	PHTF1
NM_001163315	FBXL17
NM_001184772	BCORL1
NM_001286499	PIF1
NM_033103	RHPN2
NM_001244764	TNIP3
NM_001352029	PHF21A
NM_005603	ATP8B1
NM_017890	VPS13B
NM_001304430	TGDS
NM_138795	ARL8A
NM_006224	PITPNA
NM_001284201	JKAMP
NM_001161520	COG5
NM_001320479	DUSP15
NM_002800	PSMB9
NM_004170	SLC1A1
NM_005341	ZBTB48
NM_001174072	SERINC5
NM_198582	KLHL30
NM_002287	LAIR1
NM_032864	PRPF38A
NM_015525	IBTK
NM_016423	ZNF219
NM_001128303	LACC1
NM_004657	CAVIN2
NM_001270764	CHST15
NM_001160210	SLC25A13
NM_015723	PNPLA8
NM_001365902	NFIX
NM_014033	METTL7A
NM_006186	NR4A2
NM_001319228	CEP131
NM_080626	BRI3BP
NM_003155	STC1
NM_000475	NR0B1
NM_030647	KDM7A
NM_018072	HEATR1
NM_001039585	PTGFR
NM_001109754	PTPRB
NM_001440	EXTL3
NM_003840	TNFRSF10D
NM_001237	CCNA2
NM_032701	KMT5C
NM_001369749	ITGB1BP1
NM_001199207	GTF2IRD1
NM_017654	SAMD9
NM_001142522	FBXO5
NM_001318042	ZNF618
NM_005729	PPIF
NM_001303418	ERCC3
NM_080671	KCNE4
NM_006547	IGF2BP3
NM_012300	FBXW11
NM_198219	ING1
NM_022117	TSPYL2
NM_001352650	PCM1
NM_020747	ZNF608
NM_001284259	KIF20B
NM_001190316	IP6K2
NM_001322855	NIPAL3
NM_152621	SGMS2
NM_018144	SEC61A2
NM_004101	F2RL2
NM_007057	ZWINT
NM_024734	CLMN
NM_153371	LNX2
NM_001353812	ATP11C
NM_001099645	RPL22L1
NM_012192	TIMM10B
NM_001367783	ZNF704
NM_002904	NELFE
NM_015110	SMC5
NM_019589	YLPM1
NM_001004317	LIN28B
NM_001353084	TRIM37
NM_001322845	EFL1
NM_001174168	SYK
NM_001324323	SRD5A1
NM_001256295	ETS2
NM_001142556	HMMR
NM_001285391	RCAN1
NM_012252	TFEC
NM_000480	AMPD3
NM_021147	CCNO
NM_000877	IL1R1
NM_001100814	PIP4P1
NM_015210	MTCL1
NM_001290205	DCP1A
NM_001190826	FAM217B
NM_016651	DACT1
NM_001190484	CYP3A5
NM_000044	AR
NM_182969	XRRA1
NM_170589	KNL1
NM_153711	CALHM5
NM_001142386	PDK3
NM_030780	SLC25A32
NM_024419	PGS1
NM_052910	SLITRK1
NM_001351782	CARD8
NM_152339	SPATA2L
NM_001330718	TUT7
NM_016133	INSIG2
NM_001078173	RTL8B
NM_021648	TSPYL4
NM_007332	TRPA1
NM_178448	SAPCD2
NM_001105568	KIF13A
NM_015484	SYF2
NM_006231	POLE
NM_001271186	RAP2C
NM_014788	TRIM14
NM_001272050	TK2
NM_001301228	HMGB3
NM_001195470	SATB1
NM_005438	FOSL1
NM_006080	SEMA3A
NM_024700	SNIP1
NM_001017536	VDR
NM_001284291	CBLL1
NM_001371217	ZNF3
NM_001164440	ANKRD33B
NM_004445	EPHB6
NM_032164	ZNF394
NM_001199140	AMMECR1L
NM_004429	EFNB1
NM_002000	FCAR
NM_017824	MARCHF5
NM_001303425	ZNF639
NM_001112724	STK32A
NM_021260	ZFYVE1
NM_030621	DICER1
NM_003965	CCRL2
NM_001284304	TBC1D22A
NM_015916	CALHM2
NM_005941	MMP16
NM_001722	POLR3D
NM_024326	FBXL15
NM_001363172	VPS37A
NM_001039091	PRPS2
NM_001080425	BEX4
NM_152791	ZNF555
NM_000428	LTBP2
NM_015122	FCHO1
NM_018248	NEIL3
NM_018937	PCDHB3
NM_001242924	ZNF410
NM_003910	BUD31
NM_001008739	C6orf226
NM_001185092	NIT1
NM_016608	ARMCX1
NM_001042573	ENGASE
NM_057169	GIT2
NM_018327	SPTLC3
NM_001282761	CFAP36
NM_145803	TRAF6
NM_012311	KIN
NM_181877	ZSCAN2
NM_024613	PLEKHF2
NM_182492	LRP5L
NM_178169	RASSF3
NM_016510	SCLY
NM_024894	NOL10
NM_015512	DNAH1
NM_005707	PDCD7
NM_016202	ZNF580
NM_018558	GABRQ
NM_001267843	CLOCK
NM_006576	AVIL
NM_001297617	ELOVL7
NM_001142761	KNSTRN
NM_198947	FAM111B
NM_003325	HIRA
NM_018534	NRP2
NM_024680	E2F8
NM_031299	CDCA3
NM_006065	SIRPB1
NM_001124756	PABPC1L
NM_001365088	SLC12A6
NM_183376	ARRDC4
NM_080284	ABCA6
NM_001317009	CLIC6
NM_001146015	DLGAP5
NM_032119	ADGRV1
NM_001365628	CLASP2
NM_004578	RAB4A
NM_207325	DPY19L3
NM_001105556	THEMIS2
NM_001318739	DCUN1D5
NM_022096	ANKEF1
NM_006167	NKX3-1
NM_016848	SHC3
NM_001270771	SORBS2
NM_001286563	GRAMD1B
NM_001627	ALCAM
NM_001308112	KLHL28
NM_007106	UBL3
NM_005345	HSPA1A
NM_001142550	WDR47
NM_001307939	ARID3B
NM_001127370	CDCA7L
NM_001015882	DNAJC25
NM_021831	AGBL5
NM_014268	MAPRE2
NM_003764	STX11
NM_003147	SSX2
NM_003940	USP13
NM_182679	GPATCH4
NM_001201536	TAF1A
NM_015151	DIP2A
NM_001345982	KLHL26
NM_001159944	EVI5L
NM_012431	SEMA3E
NM_002641	PIGA
NM_001466	FZD2
NM_000867	HTR2B
NM_016371	HSD17B7
NM_144588	ZFYVE27
NM_031217	KIF18A
NM_015368	PANX1
NM_001323282	RBL1
NM_001135565	PUDP
NM_015079	TBC1D2B
NM_000565	IL6R
NM_004865	TBPL1
NM_199420	POLQ
NM_020464	NHSL1
NM_018973	DPM3
NM_001305163	RSPRY1
NM_001142467	HES4
NM_001329662	ZNF25
NM_015439	CCDC28A
NM_014838	ZBED4
NM_001322130	ZNF160
NM_024546	OBI1
NM_001301778	SS18L1
NM_002726	PREP
NM_152556	BMT2
NM_001272051	C16orf91
NM_001295	CCR1
NM_006978	RNF113A
NM_001346386	DPH7
NM_014034	ASF1A
NM_001242409	GAREM1
NM_031859	PCDHA10
NM_022719	ESS2
NM_001323945	DIS3L
NM_178835	ZNF827
NM_001097604	XAGE1B
NM_018198	DNAJC11
NM_015173	TBC1D1
NM_012110	CHIC2
NM_013248	NXT1
NM_001354895	APC
NM_015954	DERA
NM_001008495	TMEM64
NM_001142961	LPAR5
NM_006939	SOS2
NM_018040	GPATCH2
NM_018398	CACNA2D3
NM_001282437	BLOC1S2
NM_023073	CPLANE1
NM_000292	PHKA2
NM_005967	NAB2
NM_145728	SYNM
NM_145257	CCSAP
NM_001287497	TMEM168
NM_015052	HECW1
NM_181784	SPRED2
NM_001042631	SDHAF1
NM_001352450	ZNF133
NM_181462	MRPL55
NM_001080482	AJM1
NM_001350921	C10orf90
NM_001099270	ZBTB34
NM_001561	TNFRSF9
NM_001347966	ENOX1
NM_014793	LCMT2
NM_019600	FAM214A
NM_182529	THAP5
NM_003478	CUL5
NM_018675	ZNF302
NM_001462	FPR2
NM_014002	IKBKE
NM_017955	CDCA4
NM_005480	TROAP
NM_152703	SAMD9L
NM_145805	ISL2
NM_001168400	BEX2
NM_012256	ZNF212
NM_031410	PCDHA1
NM_194271	RNF34
NM_001813	CENPE
NM_001351028	ACTR3C
NM_001039706	CFAP69
NM_052857	ZNF830
NM_006219	PIK3CB
NM_174891	CLBA1
NM_001367624	ZNF469
NM_014795	ZEB2
NM_018347	AP5S1
NM_002866	RAB3A
NM_014924	ATG14
NM_130902	COX7B2
NM_002908	REL
NM_017943	FBXO34
NM_001135091	MUC15
NM_032289	PSD2
NM_001330125	VAMP2
NM_006101	NDC80
NM_001330177	PCNX4
NM_014379	KCNV1
NM_006068	TLR6
NM_001130698	TRPC3
NM_001290216	RARB
NM_001322336	RWDD2A
NM_004655	AXIN2
NM_033121	ANKRD13A
NM_001135215	ZSCAN31
NM_001242865	PRMT2
NM_022469	GREM2
NM_001350237	PSRC1
NM_002898	RBMS2
NM_007013	WWP1
NM_002016	FLG
NM_001206559	POLR1D
NM_001286745	OTUD6B
NM_001193460	MSRB3
NM_022078	GPATCH3
NM_033502	TRERF1
NM_177949	ARMCX2
NM_032444	SLX4
NM_001320875	DPP8
NM_145798	OSBPL7
NM_001271904	GSKIP
NM_001164211	LRCH1
NM_145260	OSR1
NM_006785	MALT1
NM_001199479	ZSCAN9
NM_024701	ASB13
NM_014191	SCN8A
NM_001040431	COA3
NM_001286768	USP46
NM_000107	DDB2
NM_001278171	ZNF33A
NM_001322278	METAP1D
NM_004787	SLIT2
NM_181573	RFC4
NM_015000	STK38L
NM_018492	PBK
NM_198235	RNASE1
NM_032304	HAGHL
NM_001366307	KPNA5
NM_006895	HNMT
NM_001369	DNAH5
NM_015324	RRP8
NM_032390	NIFK
NM_019891	ERO1B
NM_000817	GAD1
NM_138350	THAP3
NM_001353683	PEAR1
NM_001145306	CDK6
NM_006140	CSF2RA
NM_016433	GLTP
NM_001270623	SLC16A7
NM_001297650	CD163L1
NM_020935	USP37
NM_017632	CDKN2AIP
NM_001039693	TYW5
NM_020777	SORCS2
NM_153687	IKBIP
NM_006876	B4GAT1
NM_015694	ZNF777
NM_015404	WHRN
NM_001009984	C20orf194
NM_145697	NUF2
NM_018364	RSBN1
NM_178496	MB21D2
NM_133639	RHOV
NM_014079	KLF15
NM_002562	P2RX7
NM_198850	PHLDB3
NM_006095	ATP8A1
NM_003687	PDLIM4
NM_198277	SLC37A2
NM_002543	OLR1
NM_001371255	CPVL
NM_012216	MID2
NM_000885	ITGA4
NM_152268	PARS2
NM_152692	C1GALT1C1
NM_001173543	BANP
NM_001355243	NCBP2AS2
NM_001286094	TMEM9B
NM_015473	HEATR5A
NM_014470	RND1
NM_001286559	TEKT4
NM_032765	TRIM52
NM_017787	WBP1L
NM_001130964	PLCD1
NM_001330320	SNX11
NM_001322206	NRG1
NM_001104629	C4orf19
NM_019013	PIMREG
NM_147189	FAM110B
NM_004714	DYRK1B
NM_018439	IMPACT
NM_001352766	RBM23
NM_000697	ALOX12
NM_001371337	ELF2
NM_016339	RAPGEFL1
NM_002263	KIFC1
NM_001346491	TAOK3
NM_001363365	UBASH3B
NM_032199	ARID5B
NM_001487	BLOC1S1
NM_001364885	TMEM71
NM_032918	RERG
NM_002246	KCNK3
NM_013276	SHPK
NM_001256088	C11orf45
NM_001031716	NABP1
NM_017431	PRKAG3
NM_182898	CREB5
NM_001371189	UNC13B
NM_001282166	SUV39H1
NM_001322058	PDE1C
NM_018697	LANCL2
NM_001369433	KMT5B
NM_001301833	MEMO1
NM_004775	B4GALT6
NM_006092	NOD1
NM_032836	FIZ1
NM_003772	JRKL
NM_004246	GLP2R
NM_001319670	SPSB2
NM_033343	LHX4
NM_001346	DGKG
NM_001008707	EML1
NM_173515	CNKSR3
NM_030802	FAM117A
NM_001199018	LRRC49
NM_153214	FBLN7
NM_152260	RPUSD2
NM_001303143	HAUS3
NM_032098	PCDHGB4
NM_052840	CELF6
NM_152546	SRFBP1
NM_017761	PNRC2
NM_001300750	LMBR1L
NM_000136	FANCC
NM_052998	AZIN2
NM_001308351	ZNF433
NM_032329	ING5
NM_001100873	C16orf46
NM_014167	CCDC59
NM_001301175	USP30
NM_001670	ARVCF
NM_001303024	ZNRD2
NM_001242443	GRB7
NM_054027	ANKH
NM_018360	TXLNG
NM_001317841	TMEM155
NM_001321007	TRDMT1
NM_003620	PPM1D
NM_001514	GTF2B
NM_001351051	STX2
NM_001277090	ZNF550
NM_004886	APBA3
NM_001242784	HLCS
NM_024841	PRR5L
NM_002180	IGHMBP2
NM_024558	VCPKMT
NM_001324259	ZNF37A
NM_014648	DZIP3
NM_016270	KLF2
NM_001369405	RUNX2
NM_018082	POLR3B
NM_001145777	FKBP5
NM_001320417	MITD1
NM_138701	MPLKIP
NM_020647	JPH1
NM_080659	C11orf52
NM_002611	PDK2
NM_033049	MUC13
NM_000168	GLI3
NM_012281	KCND2
NM_207362	KIAA1211L
NM_015285	WDR7
NM_001083602	PTCH1
NM_001282876	TMEM139
NM_001302769	PARD3B
NM_001363711	DUOX2
NM_015462	NOL11
NM_178155	FUT8
NM_018645	HES6
NM_015272	RPGRIP1L
NM_000594	TNF
NM_001897	CSPG4
NM_001305456	MED20
NM_005088	AKAP17A
NM_003245	TGM3
NM_145039	CENPBD1
NM_002214	ITGB8
NM_001809	CENPA
NM_001031827	BOLA2
NM_152517	TTC30B
NM_014297	ETHE1
NM_001289759	IFIT3
NM_001293289	SPRY4
NM_001204375	NPR3
NM_001098638	RNF169
NM_001308147	PLEKHG3
NM_012307	EPB41L3
NM_032687	CYHR1
NM_001163278	TENM1
NM_001317950	AKNA
NM_020956	PRX
NM_173480	ZNF57
NM_018192	P3H2
NM_001143912	FAM76A
NM_005283	XCR1
NM_001330404	SFXN5
NM_152361	EID2B
NM_001321710	DGKI
NM_001323354	PTPRE
NM_024017	HOXB9
NM_001346932	ZNF488
NM_001364330	MEF2C
NM_032237	POMK
NM_003214	TEAD3
NM_001351985	C11orf54
NM_014862	ARNT2
NM_001352239	ZNF333
NM_001321829	CCDC186
NM_182703	ANKDD1A
NM_032546	TRIM54
NM_001159576	SCNN1A
NM_198578	LRRK2
NM_032730	RTN4IP1
NM_001320845	SAT2
NM_001363367	RBM48
NM_017817	RAB20
NM_016184	CLEC4A
NM_012231	PRDM2
NM_030821	PLA2G12A
NM_001017425	KCNK2
NM_001291303	FAT4
NM_002585	PBX1
NM_213649	SFXN4
NM_001323523	PARP6
NM_024104	SMIM7
NM_001271840	IKZF5
NM_145254	TMEM170A
NM_012193	FZD4
NM_001368302	GTF2IRD2B
NM_014672	PRORP
NM_145017	PPP1R32
NM_001370086	SLC52A3
NM_145167	PIGM
NM_006733	CENPI
NM_001165967	HES7
NM_152316	ARL14EP
NM_017622	BORCS6
NM_001267774	IFT20
NM_001322112	UGT8
NM_133467	CITED4
NM_001330173	CDKN3
NM_001354934	RIPK1
NM_052911	ESCO1
NM_000243	MEFV
NM_013391	DMGDH
NM_001353080	MPP3
NM_016464	TMEM138
NM_001347716	CHRM3
NM_005450	NOG
NM_004274	AKAP6
NM_001451	FOXF1
NM_001136049	LMLN
NM_000758	CSF2
NM_007249	KLF12
NM_133459	CCBE1
NM_001365872	CNR1
NM_153348	FBXW8
NM_003692	TMEFF1
NM_000344	SMN1
NM_001369587	IL32
NM_001349145	B3GALNT1
NM_001195156	TMEM35B
NM_001167942	TNFAIP8L1
NM_001077710	FAM110C
NM_001491	GCNT2
NM_173474	NTAN1
NM_001146171	TATDN3
NM_001346142	AKR1B1
NM_001202234	NR4A1
NM_199133	ATPSCKMT
NM_001318336	FRMD4A
NM_017637	BNC2
NM_001303251	ZBED8
NM_001369882	ADM2
NM_145291	ZBTB49
NM_019885	CYP26B1
NM_017757	ZNF407
NM_017867	HPF1
NM_001353549	ZNF44
NM_178511	INAFM1
NM_001009954	ERCC6L
NM_032726	PLCD4
NM_001144891	MBIP
NM_207396	RNF207
NM_031296	RAB33B
NM_080593	H2BC12
NM_001258217	MIS12
NM_020993	BCL7A
NM_001086	AADAC
NM_001305242	ALG14
NM_001369257	CPS1
NM_001163147	ETV1
NM_014454	SESN1
NM_001039569	AP1S3
NM_000875	IGF1R
NM_005961	MUC6
NM_001080463	DYNC2H1
NM_001243042	HLA-C
NM_001242524	HLA-DPA1
NM_032784	RSPO3
NM_001309242	MYO15B
NM_018242	SLC47A1
NM_001317906	CDCA2
NM_024516	PAGR1
NM_025208	PDGFD
NM_145061	SKA3
NM_004031	IRF7
NM_001349962	ENTPD7
NM_138786	TM4SF18
NM_152794	HIF3A
NM_019035	PCDH18
NM_000396	CTSK
NM_017922	PRPF39
NM_015206	MINAR1
NM_001348060	CXCR4
NM_024746	HHIPL2
NM_052864	TIFA
NM_001282506	MUC20
NM_001334	CTSO
NM_001350630	DISP1
NM_001363965	RABL3
NM_001303	COX10
NM_031307	PUS3
NM_001350658	CEP57L1
NM_014747	RIMS3
NM_001329729	HEATR3
NM_003762	VAMP4
NM_012345	NUFIP1
NM_007018	CNTRL
NM_032182	ABRAXAS2
NM_182961	SYNE1
NM_001145079	COG6
NM_024775	GEMIN6
NM_001145638	GPSM1
NM_001005851	ZNF780B
NM_153450	MED19
NM_197956	NAIF1
NM_015149	RGL1
NM_033035	TSLP
NM_001145287	OPRM1
NM_019117	KLHL4
NM_001193552	ZNF850
NM_006515	SETMAR
NM_001330760	TMEM268
NM_001352272	ZNF529
NM_001439	EXTL2
NM_017806	LIME1
NM_001278158	ZNF205
NM_001193306	FPR1
NM_015225	PRUNE2
NM_032862	TIGD5
NM_001287439	JADE1
NM_021647	MFAP3L
NM_024310	PLEKHF1
NM_001818	AKR1C4
NM_004639	BAG6
NM_176787	PIGN
NM_001354233	ST3GAL5
NM_001005473	PLCXD3
NM_001014980	C1QTNF12
NM_007130	ZNF41
NM_001346946	EXO5
NM_005127	CLEC2B
NM_001289978	DPF1
NM_182643	DLC1
NM_000055	BCHE
NM_031864	PCDHA12
NM_001173517	MAP7D3
NM_006794	GPR75
NM_001318333	TTC26
NM_001349655	PIBF1
NM_005461	MAFB
NM_001278631	GABRB3
NM_001354023	ANKMY1
NM_013441	RCAN3
NM_002126	HLF
NM_001271208	NEB
NM_018453	EAPP
NM_012068	ATF5
NM_003263	TLR1
NM_030624	KLHL15
NM_001160223	RNF170
NM_199461	NANOS1
NM_001001436	C16orf87
NM_030952	NUAK2
NM_001129993	KIAA1841
NM_022133	SNX16
NM_004947	DOCK3
NM_001207025	POU2F2
NM_001297419	RAD52
NM_001366198	SERPINB8
NM_002926	RGS12
NM_001013257	BCAM
NM_001201475	C18orf21
NM_181716	CENPV
NM_001012967	DDX60L
NM_001367821	AKR1B15
NM_001058	TACR1
NM_024565	CCNJL
NM_170587	RGS20
NM_006987	RPH3AL
NM_017772	TBC1D22B
NM_001317033	SPC24
NM_001130415	APOLD1
NM_016059	PPIL1
NM_001359230	SH2B2
NM_001130083	ABLIM2
NM_153690	FAM43A
NM_017913	CDC37L1
NM_207499	PTCHD4
NM_005983	SKP2
NM_018718	CEP41
NM_007039	PTPN21
NM_003808	TNFSF13
NM_014900	COBLL1
NM_012263	TTLL1
NM_001278539	RCHY1
NM_001282971	MTSS1
NM_005398	PPP1R3C
NM_005446	P2RX6
NM_000121	EPOR
NM_006626	ZBTB6
NM_001939	DRP2
NM_152279	ZNF585B
NM_001822	CHN1
NM_005849	IGSF6
NM_003383	VLDLR
NM_001184975	PACSIN3
NM_001144822	CD58
NM_182965	SPHK1
NM_182734	PLCB1
NM_001354607	MITF
NM_032564	DGAT2
NM_001286796	NTMT1
NM_001145313	FSD1L
NM_080489	SDCBP2
NM_005664	MKRN3
NM_001134848	CCDC152
NM_153377	LRIG3
NM_152686	DNAJC18
NM_024809	TCTN2
NM_001111045	CCNA1
NM_014391	ANKRD1
NM_001271010	FLI1
NM_014518	ZNF229
NM_000479	AMH
NM_001005210	LRRC55
NM_133263	PPARGC1B
NM_001290212	TSPAN10
NM_000693	ALDH1A3
NM_000679	ADRA1B
NM_001354684	ZBTB25
NM_001346874	EMC9
NM_000593	TAP1
NM_001301135	MTERF1
NM_005557	KRT16
NM_002830	PTPN4
NM_001351502	FKTN
NM_001144757	SCG5
NM_006635	ZNF460
NM_000370	TTPA
NM_016352	CPA4
NM_000422	KRT17
NM_001367949	FAT3
NM_207395	ZNF324B
NM_015960	CUTC
NM_016955	SEPSECS
NM_152308	RMI2
NM_173508	SLC35F3
NM_001367507	MROH2A
NM_130398	EXO1
NM_001271848	ZNF700
NM_001174103	RSKR
NM_033199	UCN2
NM_001354347	OSGEPL1
NM_001024674	LIN52
NM_138347	ZNF551
NM_001001394	DNAJB3
NM_145306	FAM241B
NM_021958	HLX
NM_014883	FAM13A
NM_001144936	C11orf95
NM_001256760	HTR2C
NM_032160	DSEL
NM_001330243	ACSS3
NM_032818	ARHGEF39
NM_015177	DTX4
NM_001128429	SMARCAD1
NM_000437	PAFAH2
NM_000096	CP
NM_016513	CILK1
NM_004616	TSPAN8
NM_001347830	PDGFRA
NM_024094	DSCC1
NM_152755	CNPY4
NM_024045	DDX50
NM_032246	MEX3B
NM_001408	CELSR2
NM_001303131	GAS2L3
NM_005715	UST
NM_003266	TLR4
NM_015888	HOOK1
NM_000676	ADORA2B
NM_138358	TIMM29
NM_002345	LUM
NM_024518	ULBP3
NM_015094	HIC2
NM_199136	FAM221A
NM_016302	CRBN
NM_001348758	C2orf42
NM_018105	THAP1
NM_001302753	CD40
NM_001077621	VPS37D
NM_000118	ENG
NM_017735	TTC27
NM_001351775	ZNF320
NM_025144	ALPK1
NM_152457	ZNF597
NM_001134793	HYLS1
NM_001278237	RXYLT1
NM_182757	RNF144B
NM_001287435	CEBPA
NM_001160243	RPAIN
NM_018369	DEPDC1B
NM_016535	ZNF581
NM_018717	MAML3
NM_001367479	DNAH14
NM_024339	THOC6
NM_001319092	ARID5A
NM_032819	ZNF341
NM_001363570	PDE3B
NM_001363957	ELP6
NM_152230	IPMK
NM_138458	WDR92
NM_016210	C3orf18
NM_145691	ATPAF2
NM_001318816	TTC9C
NM_001193434	PLEKHS1
NM_017671	FERMT1
NM_007280	OIP5
NM_003693	SCARF1
NM_031915	SETDB2
NM_144658	DOCK11
NM_001354708	THRB
NM_001007189	IGIP
NM_000633	BCL2
NM_001330540	MMACHC
NM_001243476	STARD13
NM_001290254	FAM71F2
NM_144684	ZNF480
NM_001080416	MYBL1
NM_002563	P2RY1
NM_031492	RBM4B
NM_001099402	CCNK
NM_020133	AGPAT4
NM_176815	DHFR2
NM_016468	COX16
NM_006610	MASP2
NM_144680	ZNF18
NM_032096	PCDHGB2
NM_002923	RGS2
NM_001321979	PDSS1
NM_016642	SPTBN5
NM_004329	BMPR1A
NM_001267723	CCDC61
NM_024652	LRRK1
NM_014683	ULK2
NM_001319180	GBP3
NM_194313	KIF24
NM_001370300	SS18L2
NM_053055	THEM4
NM_001564	ING2
NM_001166160	PPP1R9A
NM_006653	FRS3
NM_020971	SPTBN4
NM_001368300	GTF2IRD2
NM_001367866	NEU3
NM_000442	PECAM1
NM_001163812	TWNK
NM_001162530	SH3D21
NM_153026	PRICKLE1
NM_004975	KCNB1
NM_000946	PRIM1
NM_001024596	ZNF772
NM_001348985	ABCG2
NM_203376	TMEM81
NM_000024	ADRB2
NM_022739	SMURF2
NM_021177	LSM2
NM_001290030	ERICH2
NM_001350835	ICA1
NM_015852	ZNF117
NM_022840	METTL4
NM_001331097	ZNF114
NM_020724	RNF150
NM_001363853	METRNL
NM_003126	SPTA1
NM_004091	E2F2
NM_080743	SRSF12
NM_015630	EPC2
NM_153813	ZFPM1
NM_001362779	ZSCAN21
NM_000090	COL3A1
NM_001001669	ARHGEF37
NM_001321042	INPP5A
NM_006568	CGRRF1
NM_002098	GUCA1B
NM_022492	TTC31
NM_153022	TMEM52B
NM_012101	TRIM29
NM_001286175	C2CD5
NM_181509	MAP1LC3A
NM_021071	ART4
NM_030824	ZNF442
NM_031500	PCDHA4
NM_007147	ZNF175
NM_001258280	ZNF501
NM_031852	PCDHA7
NM_001174051	CACNA2D2
NM_032846	RAB2B
NM_001252675	ACSS1
NM_020813	ZNF471
NM_001002034	PHETA2
NM_001322064	ZSCAN5A
NM_153838	ADGRF4
NM_001363543	CEP126
NM_001144994	C2orf72
NM_024308	DHRS11
NM_024097	C1orf50
NM_007237	SP140
NM_181785	SLC46A3
NM_033050	SUCNR1
NM_203453	PLPP6
NM_033213	ZNF670
NM_201571	CACNB2
NM_152545	RASGEF1B
NM_001040057	FAM133B
NM_006172	NPPA
NM_001303098	TMEM198
NM_052942	GBP5
NM_001304793	SAYSD1
NM_005149	TBX19
NM_020877	DNAH2
NM_004196	CDKL1
NM_022449	RAB17
NM_001320350	TRPM2
NM_001301054	PCYOX1L
NM_002075	GNB3
NM_001291867	NHS
NM_020884	MYH7B
NM_001963	EGF
NM_005155	PPT2
NM_017411	SMN2
NM_001329800	PLEKHG1
NM_020233	ADPRM
NM_001367910	ZNF678
NM_001199942	DOP1A
NM_001371274	IKZF2
NM_001345887	CNNM1
NM_152754	SEMA3D
NM_181426	CCDC39
NM_014553	TFCP2L1
NM_001143987	NBPF6
NM_174977	SEC14L4
[truncated: 1,006 more rows]
