# Supplementary material for: Angiotensin receptor blockers retard the progression and fibrosis via inhibiting the viability of AGTR1+CAFs in intrahepatic cholangiocarcinoma
Source: Clin Transl Med. 2023 Feb 28;13(3):e1213. doi: 10.1002/ctm2.1213 (PMC9975461; doi:10.1002/ctm2.1213)
Supplement: Supplementary file 2 — Supporting Information [file CTM2-13-e1213-s001.xlsx]

## Sheet: Supplemental File 2
Nearest Refseq	Gene Name
NM_003786	ABCC3
NM_005845	ABCC4
NM_002858	ABCD3
NM_001099	ACPP
NM_207321	ACSM6
NM_006686	ACTL7B
NM_001032412	ACTR3BP2
NR_045000	ACTR3BP5
NM_138448	ACYP2
NM_139243	ADAD1
NM_005682	ADGRG1
NM_014913	ADNP2
NM_014423	AFF4
NM_133447	AGAP11
NM_032797	AIFM2
NM_004274	AKAP6
NM_001004299	ANKRD26P1
NM_001004299	ANKRD26P1
NM_001004299	ANKRD26P1
NM_001004299	ANKRD26P1
NM_001025356	ANO6
NR_126362	APOA1-AS
NR_002817	AQP7P1
NM_032199	ARID5B
NM_005738	ARL4A
NM_018120	ARMC1
NM_183376	ARRDC4
NM_001012301	ARSI
NM_001674	ATF3
NM_015205	ATP11A
NM_016311	ATP5IF1
NR_001587	AURKAPS1
NM_006317	BASP1
NM_003921	BCL10
NM_001706	BCL6
NM_025026	BIN3-IT1
NM_133468	BMPER
NM_014753	BMS1
NM_001355042	C10orf143
NM_033201	C16orf45
NM_001243552	C17orf112
NM_001012970	C1orf100
NM_001735	C5
NM_025031	C7orf69
NM_001242668	C8orf87
NM_000722	CACNA2D1
NR_103765	CAND1.11
NM_001317938	CCDC192
NR_130917	CCDC26
NM_021827	CCDC81
NM_015603	CCDC9
NM_002982	CCL2
NM_004060	CCNG1
NM_003858	CCNK
NM_001766	CD1D
NM_002389	CD46
NM_001259	CDK6
NM_004196	CDKL1
NM_017548	CDV3
NM_001144872	CFAP73
NM_001008708	CHAC2
NR_110739	CHL1-AS1
NM_014361	CNTN5
NM_014361	CNTN5
NM_014141	CNTNAP2
NM_020361	CPA6
NM_014912	CPEB3
NM_023073	CPLANE1
NM_018371	CSGALNACT1
NM_004384	CSNK1G3
NM_004384	CSNK1G3
NM_001331	CTNND1
NM_003589	CUL4A
NR_024408	CUTALP
NM_005869	CWC27
NM_025087	CWH43
NM_178124	CXorf40A
NM_001031672	CYB5RL
NM_000104	CYP1B1
NM_020674	CYP20A1
NM_139179	DAGLB
NM_178470	DCAF12L1
NM_178470	DCAF12L1
NM_152418	DCAF4L2
NM_014026	DCPS
NM_016221	DCTN4
NM_032299	DCUN1D5
NM_012137	DDAH1
NR_110561	DDX11L16
NM_014829	DDX46
NM_031306	DDX59
NM_004717	DGKI
NR_002227	DISC2
NM_001369	DNAH5
NM_001369	DNAH5
NM_014787	DNAJC6
NM_001386	DPYSL2
NM_004419	DUSP5
NM_001377	DYNC2H1
NM_018098	ECT2
NM_001956	EDN2
NM_032331	EEF1AKMT4
NR_021485	EGFEM1P
NR_003955	EMBP1
NR_003955	EMBP1
NR_003955	EMBP1
NM_032048	EMILIN2
NM_001423	EMP1
NM_004431	EPHA2
NM_173655	EPHA6
NM_173655	EPHA6
NM_018695	ERBIN
NM_021807	EXOC4
NM_024581	FAM184A
NM_001282321	FAM231AP
NM_014888	FAM3C
NM_207418	FAM72D
NR_024361	FAM86B3P
NR_024250	FAM86JP
NM_001999	FBN2
NM_022824	FBXL17
NM_015176	FBXO28
NM_020177	FEM1C
NM_004465	FGF10
NM_021923	FGFRL1
NM_020066	FMN2
NM_022763	FNDC3B
NM_133372	FNIP1
NM_002158	FOXN2
NM_018027	FRMD4A
NM_020116	FSTL5
NM_173160	FXYD4
NR_126559	GACAT3
NM_015635	GAPVD1
NM_005811	GDF11
NM_005716	GIPC1
NM_017655	GIPC2
NM_002065	GLUL
NR_046229	GMDS-DT
NR_121184	GNA14-AS1
NR_040077	GNG12-AS1
NM_013285	GNL2
NM_002092	GRSF1
NM_016315	GULP1
NR_033667	GYG2P1
NR_003245	HAR1B
NM_004494	HDGF
NM_005524	HES1
NM_002114	HIVEP1
NM_024503	HIVEP3
NM_000457	HNF4A
NM_138394	HNRNPLL
NM_007216	HPS5
NM_017878	HRASLS2
NM_003806	HRK
NM_005348	HSP90AA1
NM_025015	HSPA12A
NM_006948	HSPA13
NM_006410	HTATIP2
NR_034081	IGFBP7-AS1
NM_198541	IGFL1
NM_001556	IKBKB
NM_002182	IL1RAP
NM_000600	IL6
NM_032549	IMMP2L
NM_018250	INTS9
NM_001010844	IRAK1BP1
NM_024337	IRX1
NR_002808	ITPK1-AS1
NM_024900	JADE1
NM_015288	JADE2
NR_034097	JAZF1-AS1
NM_004241	JMJD1C
NM_020433	JPH2
NM_002230	JUP
NM_015158	KANK1
NM_173665	KIAA0825
NM_001145206	KIAA1671
NM_004522	KIF5C
NM_001730	KLF5
NM_018316	KLHL26
NM_014713	LAPTM4A
NM_018078	LARP1B
NM_178438	LCE5A
NM_021636	LGR6
NM_014240	LIMD1
NM_198284	LINC00265
NR_126409	LINC00376
NR_126361	LINC00399
NR_034119	LINC00460
NR_034119	LINC00460
NR_125727	LINC00680
NR_125727	LINC00680
NR_033873	LINC01122
NR_110388	LINC01186
NR_033945	LINC01192
NR_034095	LINC01197
NR_110118	LINC01266
NR_110832	LINC01449
NR_109769	LINC01506
NR_121620	LINC01605
NR_125964	LINC01657
NR_131925	LINC01693
NR_125985	LINC01740
NR_110693	LINC01787
NR_040105	LINC01994
NR_146711	LINC02004
NR_146718	LINC02038
NR_110017	LINC02042
NR_130777	LINC02109
NR_110917	LINC02141
NR_147149	LINC02267
NR_146542	LINC02343
NR_110838	LINC02516
NR_149098	LINC02518
NR_149106	LINC02546
NR_149106	LINC02546
NR_027503	LOC100133050
NR_027503	LOC100133050
NR_024419	LOC100192426
NR_037631	LOC100288911
NR_134647	LOC100505797
NR_110040	LOC100996654
NR_110687	LOC101927151
NR_110687	LOC101927151
NR_110687	LOC101927151
NR_110687	LOC101927151
NR_109771	LOC101927450
NR_110808	LOC101927557
NR_121193	LOC101927640
NR_110119	LOC101927811
NR_121667	LOC101927854
NR_125957	LOC101928626
NR_125957	LOC101928626
NR_125401	LOC101928739
NR_134307	LOC101928902
NR_120570	LOC101928944
NR_134310	LOC101929341
NM_001322975	LOC102723360
NR_135818	LOC102723727
NR_146199	LOC102725193
NR_135159	LOC105370586
NR_135839	LOC105376114
NR_135536	LOC105376975
NR_134249	LOC105379143
NR_046090	LOC283214
NR_024380	LOC441666
NR_024380	LOC441666
NR_024380	LOC441666
NR_024380	LOC441666
NR_024380	LOC441666
NR_024380	LOC441666
NR_024380	LOC441666
NR_024380	LOC441666
NR_024380	LOC441666
NR_024380	LOC441666
NR_024380	LOC441666
NM_001080852	LOC728743
NR_147836	LOC729305
NM_005578	LPP
NM_005578	LPP
NM_004811	LPXN
NM_002333	LRP3
NR_103548	LUCAT1
NM_138794	LYPLAL1
NR_126015	LYRM4-AS1
NM_005461	MAFB
NR_046689	MAGI2-AS2
NM_153267	MAMDC2
NM_001004343	MAP1LC3C
NM_024117	MAPKAP1
NM_021038	MBNL1
NM_139279	MCFD2
NM_006680	ME3
NM_004991	MECOM
NM_080651	MED30
NM_000381	MID1
NR_031612	MIR1207
NR_031700	MIR1252
NR_029694	MIR125B2
NR_031635	MIR1302-6
NR_031638	MIR1303
NR_036117	MIR3160-1
NR_039773	MIR3977
NR_130464	MIR4259
NR_036231	MIR4264
NR_036192	MIR4309
NR_039635	MIR4436A
NR_039680	MIR4470
NR_039705	MIR4485
NR_039929	MIR4771-2
NR_039951	MIR4788
NR_039953	MIR4790
NR_049818	MIR5186
NR_039653	MIR548AG2
NR_031643	MIR548F2
NR_037515	MIR548Z
NR_030280	MIR554
NR_049851	MIR5586
NM_001013714	MIR570HG
NR_030329	MIR599
NR_106754	MIR6500
NR_030598	MIR708
NR_107035	MIR8068
NM_020191	MRPS22
NM_014342	MTCH2
NM_006980	MTERF1
NM_006697	MTMR11
NM_001190708	MTRNR2L10
NM_001190470	MTRNR2L2
NM_001190470	MTRNR2L2
NM_001190470	MTRNR2L2
NM_001190472	MTRNR2L3
NM_001190487	MTRNR2L6
NM_001190487	MTRNR2L6
NM_001190702	MTRNR2L8
NM_001190706	MTRNR2L9
NM_001164462	MUC12
NM_033049	MUC13
NM_207015	NAALADL2
NM_017760	NCAPG2
NM_181782	NCOA7
NM_006096	NDRG1
NM_004551	NDUFS3
NR_046283	NEBL-AS1
NM_002856	NECTIN2
NM_013349	NENF
NM_005597	NFIC
NM_002504	NFX1
NM_198270	NHS
NR_037856	NIFK-AS1
NR_037856	NIFK-AS1
NM_024078	NOC4L
NM_005450	NOG
NM_007052	NOX1
NM_021005	NR2F2
NM_006186	NR4A2
NM_199044	NSUN4
NM_022731	NUCKS1
NM_024410	ODF1
NM_002541	OGDH
NM_015441	OLFML2B
NM_033207	OPALIN
NM_002547	OPHN1
NM_001001802	OR2A42
NM_001004703	OR4C46
NM_001005198	OR8G5
NR_049771	OSBPL10-AS1
NM_145047	OSCP1
NM_138381	OXNAD1
NM_138381	OXNAD1
NM_002577	PAK2
NM_000919	PAM
NM_005485	PARP3
NM_032971	PCDH11Y
NM_020403	PCDH9
NM_006203	PDE4D
NM_015200	PDS5A
NM_013377	PDZRN4
NM_002622	PFDN1
NR_077225	PGAM1P5
NM_152431	PIWIL4
NM_014819	PJA2
NM_006256	PKN2
NM_153021	PLB1
NM_153021	PLB1
NM_006226	PLCL1
NM_015184	PLCL2
NM_024613	PLEKHF2
NM_032483	PLPP5
NM_020182	PMEPA1
NM_007257	PNMA2
NM_016937	POLA1
NM_006234	POLR2J
NM_001722	POLR3D
NM_001002920	POTEA
NM_001002920	POTEA
NM_002716	PPP2R1B
NM_001198	PRDM1
NM_020227	PRDM9
NR_038222	PROSER2-AS1
NM_002778	PSAP
NM_004878	PTGES
NM_000961	PTGIS
NM_012293	PXDN
NM_004162	RAB5A
NM_002877	RAD51B
NM_005856	RAMP3
NM_000965	RARB
NM_006910	RBBP6
NR_001547	RBMY1A3P
NM_001269	RCC1
NM_020905	RDH14
NM_001078170	RGPD2
NM_016033	RMDN1
NM_007218	RNF139
NM_004850	ROCK2
NM_004560	ROR2
NM_004560	ROR2
NM_032784	RSPO3
NM_005978	S100A2
NM_015278	SASH1
NR_027765	SBF1P1
NM_016558	SCAND1
NM_003469	SCG2
NM_003357	SCGB1A1
NM_033280	SEC11C
NM_004892	SEC22B
NR_110702	SEMA3B-AS1
NM_015571	SENP6
NM_147156	SGMS1
NM_020979	SH2B2
NM_003028	SHB
NM_152504	SHLD1
NM_025164	SIK3
NM_017585	SLC2A6
NM_014580	SLC2A8
NM_004733	SLC33A1
NM_012243	SLC35A3
NM_152462	SLC35G3
NM_001080442	SLC38A8
NM_005901	SMAD2
NM_005901	SMAD2
NR_121580	SMC2-AS1
NM_003084	SNAPC3
NR_038108	SNHG16
NR_125883	SNHG27
NR_132964	SNORA109
NR_132967	SNORA111
NR_145797	SNORA114
NR_145786	SNORD169
NR_145815	SNORD170
NM_018967	SNTG1
NM_015535	SPATS2L
NM_001010862	SPIN3
NM_005086	SSPN
NM_032653	SSR4P1
NM_001048	SST
NM_003033	ST3GAL1
NR_002331	ST7-AS2
NM_005862	STAG1
NM_003473	STAM
NM_024928	STN1
NM_014178	STXBP6
NM_006704	SUGT1
NM_001136233	SUPT20HL2
NM_032796	SYAP1
NM_018980	TAS2R5
NM_005647	TBL1X
NM_005149	TBX19
NM_022171	TCTA
NM_001098816	TENM4
NR_033870	TEX41
NM_014553	TFCP2L1
NM_133448	TMEM132D
NM_014547	TMOD3
NM_181783	TMTC3
NM_006290	TNFAIP3
NR_146582	TNRC17
NM_022748	TNS3
NM_022748	TNS3
NM_199259	TPTE
NM_147200	TRAF3IP2
NM_007118	TRIO
NM_022727	TRMT2A
NM_004089	TSC22D3
NM_004622	TSN
NM_005706	TSSC4
NM_024617	TUT7
NM_001204478	TVP23C-CDRT4
NM_032873	UBASH3B
NM_144624	UHMK1
NM_024518	ULBP3
NM_030930	UNC93B1
NM_003362	UNG
NM_032334	UTP23
NM_004738	VAPB
NM_001001888	VCX3B
NM_003374	VDAC1
NM_025160	WDR26
NM_003390	WEE1
NR_131252	WSPAR
NM_007014	WWP2
NM_030799	YIPF5
NM_182592	YIPF7
NM_152758	YTHDF3
NM_006826	YWHAQ
NM_001252406	ZBTB7B
NM_018106	ZDHHC4
NM_006887	ZFP36L2
NM_001029997	ZNF181
NM_012256	ZNF212
NM_015919	ZNF226
NM_016096	ZNF706
NR_003952	ZNF733P
NR_003952	ZNF733P
NM_018300	ZNF83
NM_007156	ZXDA
